# Supplementary material for: Ultrasmall ATP-Coated Gold Nanoparticles Specifically Bind to Non-Hybridized Regions in DNA
Source: Nanomaterials (Basel). 2023 Dec 5;13(24):3080. doi: 10.3390/nano13243080 (PMC10745773; doi:10.3390/nano13243080)
Supplement: Supplementary file 1 [file nanomaterials-13-03080-s001.zip]

Archive with 1 entries (1 files):
- nanomaterials-2737232-supplementary.pdf
